# Supplementary material for: Insect floral visitors of thermo-Mediterranean shrubland maquis (Ajaccio, Corsica, France)
Source: Biodivers Data J. 2024 Apr 25;12:e118614. doi: 10.3897/BDJ.12.e118614 (PMC11079593; doi:10.3897/BDJ.12.e118614)
Supplement: Supplementary material 1 — List of Species [file bdj-12-e118614-s001.xlsx]

## Sheet: Ins
Acmaeodera Eschscholtz, 1829
Acmaeodera quadrifasciata (Rossi, 1790)
Acmaeoderella flavofasciata (Piller & Mitterpacher, 1783)
Adalia Mulsant, 1846
Agapanthia Audinet-Serville, 1835
Agapanthia cardui (Linnaeus, 1767)
Amegilla Friese, 1897
Amegilla magnilabris (Fedtschenko, 1875)
Amegilla quadrifasciata (Villers, 1789)
Ammophila sabulosa (Linnaeus, 1758)
Anastoechus nitidulus (Fabricius, 1794)
Andrena bicolor Fabricius, 1775
Andrena Fabricius, 1775
Andrena haemorrhoa (Fabricius, 1781)
Andrena morio Brullé, 1832
Andrena nigroaenea (Kirby, 1802)
Andrena pandellei Pérez, 1895
Andrena thoracica (Fabricius, 1775)
Anthaxia Eschscholtz, 1829
Anthaxia hungarica (Scopoli, 1772)
Anthaxia scutellaris (Gené, 1839)
Anthaxia thalassophila Abeille de Perrin, 1900
Anthidiellum strigatum (Panzer, 1802)
Anthidium Fabricius, 1804
Anthophora canescens Brullé, 1832
Anthophora dispar Lepeletier, 1841
Anthophora Latreille, 1803
Anthophora nigrovittata Dours, 1869
Anthrax Scopoli, 1763
Anthrax trifasciatus Meigen, 1804
Anthrenus O.F. Müller, 1764
Apis mellifera Linnaeus, 1758
Aricia agestis (Denis & Schiffermüller, 1775)
Astata boops picea A. Costa, 1867
Attagenus fallax Gené, 1839
Attagenus Latreille, 1802
Attagenus trifasciatus (Fabricius, 1787)
Bithia Robineau-Desvoidy, 1863
Bombus barbutellus (Kirby, 1802)
Bombus Latreille, 1802
Bombus muscorum pereziellus (Skorikov, 1922)
Bombus ruderatus corsicola Strand, 1917
Bombus vestalis perezi (Schulthess-Rechberg, 1886)
Bombus xanthopus Kriechbaumer, 1870
Bombylius canescens Mikan, 1796
Bombylius fimbriatus Meigen, 1820
Bombylius Linnaeus, 1758
Bombylius major Linnaeus, 1758
Bombylius minor Linnaeus, 1758
Bombylius vulpinus Wiedemann, 1820
Brachymeria femorata (Panzer, 1801)
Braconidae C.G.D.Nees, 1812
Bruchidius marginalis (Fabricius, 1777)
Bruchidius meleagrinus (Gené, 1839)
Bruchidius rubiginosus (Desbrochers des Loges, 1869)
Bruchidius Schilsky, 1905
Bruchus brachialis Fåhraeus, 1839
Bruchus lentis Frölich, 1799
Bruchus Linnaeus, 1767
Bruchus loti Paykull, 1800
Callophrys rubi (Linnaeus, 1758)
Camponotus lateralis (Olivier, 1792)
Camponotus Mayr, 1861
Camponotus piceus (Leach, 1825)
Carcharodus alceae (Esper, 1780)
Celastrina argiolus (Linnaeus, 1758)
Ceratina chalcites Germar, 1839
Ceratina cucurbitina (Rossi, 1792)
Ceratina cyanea (Kirby, 1802)
Ceratina dallatorreana Friese, 1896
Ceratina Latreille, 1802
Ceratina parvula Smith, 1854
Cerceris Latreille, 1802
Cetonia aurata (Linnaeus, 1758)
Chalcidoidea Latreille, 1817
Chalcochiton holosericea (Fabricius, 1794)
Chloromyia Duncan, 1837
Chlorophorus sartor (Müller, 1766)
Chrysis Linnaeus, 1761
Chrysomelidae Latreille, 1802
Chrysotoxum elegans Loew, 1841
Chrysotoxum intermedium Meigen, 1822
Chrysotoxum Meigen, 1803
Cionus Clairville, 1798
Coelioxys acanthura (Illiger, 1806)
Coleoptera Linnaeus, 1758
Colias crocea (Geoffroy in Fourcroy, 1785)
Colletes similis Schenck, 1853
Coraebus rubi (Linnaeus, 1767)
Cylindromyia Meigen, 18031
Danacea Laporte de Castelnau, 1838
Danacea pallipes (Panzer, 1793)
Dasysyrphus albostriatus (Fallén, 1817)
Dasytes aeratus Stephens, 1830
Dasytes plumbeus (O.F. Müller, 1776)
Delia Robineau-Desvoidy, 1830
Dermaptera De Geer, 1773
Dermestes bicolor (Fabricius, 1781)
Diptera Linnaeus, 1758
Empis Linnaeus, 1758
Episyrphus balteatus (De Geer, 1776)
Eristalinus megacephalus (Rossi, 1794)
Eristalinus taeniops (Wiedemann, 1818)
Eristalis similis (Fallén, 1817)
Eristalis tenax (Linnaeus, 1758)
Eucera nigrescens Pérez, 1880
Eucera Scopoli, 1770
Eumenes mediterraneus Kriechbaumer, 1879
Eumerus barbarus (Coquebert, 1804)
Eumerus basalis Loew, 1848
Eumerus Meigen, 1822
Eumerus pulchellus Loew, 1848
Eupeodes corollae (Fabricius, 1794)
Eupeodes luniger (Meigen, 1822)
Eupeodes vandergooti (Dušek & Láska, 1973)
Exhyalanthrax afer (Fabricius, 1794)
Exoprosopa grandis Wiedemann, 1820
Exoprosopa jacchus (Fabricius, 1805)
Exoprosopa Macquart, 1840
Gasteruption Latreille, 1796
Geron Meigen, 1820
Glaucopsyche alexis (Poda, 1761)
Halictidae Thomson, 1869
Halictus Latreille, 1804
Halictus quadricinctus (Fabricius, 1777)
Halictus scabiosae (Rossi, 1790)
Helophilus pendulus (Linnaeus, 1758)
Hemiptera Linnaeus, 1758
Heriades crenulata Nylander, 1856
Hoplitis adunca (Panzer, 1798)
Hoplitis annulata (Latreille, 1811)
Hoplitis anthocopoides (Schenck, 1853)
Hoplitis Klug, 1807
Hylaeus deceptorius (Benoist, 1960)
Hylaeus Fabricius, 1793
Hylaeus variegatus (Fabricius, 1798)
Hymenoptera Linnaeus, 1758
Ichneumon Linnaeus, 1758
Iphiclides podalirius (Linnaeus, 1758)
Isodontia Patton, 1880
Labidostomis taxicornis (Fabricius, 1792)
Lasioglossum Curtis, 1833
Lasioglossum interruptum (Panzer, 1798)
Lasioglossum pauperatum (Brullé, 1832)
Lasioglossum pauxillum (Schenck, 1853)
Lepidoptera Linnaeus, 1758
Leptotes pirithous (Linnaeus, 1767)
Liparus Olivier, 1807
Lithurgus chrysurus Fonscolombe, 1834
Lithurgus cornutus (Fabricius, 1787)
Lycaena phlaeas (Linnaeus, 1761)
Lycaenidae Leach, 1815
Macroglossum stellatarum (Linnaeus, 1758)
Maniola jurtina (Linnaeus, 1758)
Megachile argentata schmiedeknechti Costa, 1884
Megachile centuncularis (Linnaeus, 1758)
Megachile Latreille, 1802
Megachile leachella Curtis, 1828
Megachile melanopyga Costa, 1863
Melangyna Verrall, 1901
Melanostoma mellinum (Linnaeus, 1758)
Melanostoma scalare (Fabricius, 1794)
Melanostoma Schiner, 1860
Merodon chalybeus Wiedemann in Meigen, 1822
Merodon Meigen 1803
Mordellistena Costa, 1854
Mordellistena minima Costa, 1854
Mordellistena pseudorhenana Ermisch, 1977
Mordellistena pumila (Gyllenhal, 1810)
Muscidae Latreille, 1802
Myathropa florea (Linnaeus, 1758)
Mylabris variabilis (Pallas, 1781)
Netocia morio (Fabricius, 1781)
Nitidulidae Latreille, 1802
Nomada numida Lepeletier, 1841
Nomada Scopoli, 1770
Nomiapis diversipes (Latreille, 1806)
Odynerus Latreille, 1802
Oedemera barbara (Fabricius, 1792)
Oedemera crassipes Ganglbauer, 1881
Oedemera femoralis Olivier, 1803
Oedemera flavipes (Fabricius, 1792)
Oedemera lurida (Marsham, 1802)
Oedemera nobilis (Scopoli, 1763)
Oedemera Olivier,1789
Oedemera podagrariae (Linnaeus, 1767)
Ophonus ardosiacus (Lutshnik, 1922)
Osmia caerulescens (Linnaeus, 1758)
Osmia latreillei (Spinola, 1806)
Osmia Panzer, 1806
Osmia scutellaris Morawitz, 1868
Oxystoma cerdo (Gerstäcker, 1854)
Oxystoma Duméril, 1805
Oxythyrea funesta (Poda, 1761)
Panurgus corsicus Warncke, 1972
Panurgus Panzer, 1806
Papilio hospiton Gené, 1839
Papilio machaon Linnaeus, 1758
Paragus albifrons (Fallén, 1817)
Paragus ascoensis Goeldlin & Lucas, 1982
Paragus haemorrhous Meigen, 1822
Paragus Latreille 1804
Paragus quadrifasciatus Meigen, 1822
Pararge aegeria (Linnaeus, 1758)
Petrorossia hespera (Rossi, 1790)
Philanthus triangulum (Fabricius, 1775)
Phthiria Meigen, 1820
Physocephala Schiner, 1861
Phytoecia coerulescens (Scopoli, 1763)
Pieris brassicae (Linnaeus, 1758)
Pieris rapae (Linnaeus, 1758)
Platycheirus Lepeletier & Audinet-Serville, 1828
Plebejus argus (Linnaeus, 1758)
Podalonia Fernald, 1927
Polistes dominula (Christ, 1791)
Polistes gallicus (Linnaeus, 1767)
Polistes Latreille, 1802
Polyommatus icarus (Rottemburg, 1775)
Pseudoanthidium stigmaticorne (Dours, 1873)
Psilothrix viridicoerulea (Geoffroy, 1785)
Pyronia cecilia (Vallantin, 1894)
Rhagionidae Latreille, 1802
Rhodanthidium septemdentatum (Latreille, 1809)
Sceliphron caementarium (Drury, 1770)
Scolia hirta (Schrank, 1781)
Scolia sexmaculata (O.F. Müller, 1766)
Seladonia gemmea (Dours, 1872)
Seladonia Robertson, 1918
Seladonia smaragdula (Vachal, 1895)
Sesia Fabricius, 1775
Sicus ferrugineus (Linnaeus, 1761)
Sphaerophoria scripta (Linnaeus, 1758)
Sphex Linnaeus, 1758
Stelis breviuscula (Nylander, 1848)
Stenopterus ater (Linnaeus, 1767)
Stenopterus rufus (Linnaeus, 1767)
Stictoleptura cordigera (Fuessly, 1775)
Stictoleptura fulva (De Geer, 1775)
Stomorhina Rondani, 1861
Stratiomys Geoffroy, 1762
Syritta Le Peletier & Serville, 1828
Syritta pipiens (Linnaeus, 1758)
Syrphus ribesii (Linnaeus, 1758)
Tachina Meigen, 1803
Tituboea biguttata (Olivier, 1791)
Toxophora Meigen, 1803
Tropinota squalida (Scopoli, 1763)
Vespula germanica (Fabricius, 1793)
Villa hottentotta (Linnaeus, 1758)
Villa Lioy, 1864
Villa modesta (Meigen, 1820)
Xylocopa violacea (Linnaeus, 1758)

## Sheet: Veg
Allium subhirsutum L., 1753
Andryala integrifolia L., 1753
Anthemis arvensis L., 1753
Asphodelus ramosus L., 1753
Bunias erucago L., 1753
Calendula arvensis L., 1763
Campanula rapunculus L., 1753
Carduus pycnocephalus L., 1763
Carlina corymbosa L., 1753
Chondrilla juncea L., 1753
Cistus creticus L., 1759
Cistus monspeliensis L., 1753
Cistus salviifolius L., 1753
Crepis leontodontoides All., 1789
Crepis sancta (L.) Bornm., 1913
Cytisus laniger (Desf.) DC., 1805
Daphne gnidium L., 1753
Daucus carota L., 1753
Dittrichia viscosa (L.) Greuter, 1973
Echium plantagineum L., 1771
Erica arborea L., 1753
Eryngium campestre L., 1753
Euphorbia helioscopia L., 1753
Foeniculum vulgare Mill., 1768
Fumaria capreolata L., 1753
Fumaria capreolata L., 1753
Geranium molle L., 1753
Glebionis segetum (L.) Fourr., 1869
Helichrysum italicum (Roth) G.Don, 1830
Heliotropium europaeum L., 1753
Hyoseris radiata L., 1753
Hypericum perforatum L., 1753
Hypochaeris achyrophorus L., 1753
Jasione montana L., 1753
Knautia integrifolia (L.) Bertol., 1836
Lathyrus cicera L., 1753
Lavandula stoechas L., 1753
Leontodon tuberosus L., 1753
Lupinus angustifolius L., 1753
Misopates orontium (L.) Raf., 1840
Muscari comosum (L.) Mill., 1768
Myrtus communis L., 1753
Ornithopus compressus L., 1753
Oxalis pes-caprae L., 1753
Phillyrea angustifolia L., 1753
Plantago lanceolata L., 1753
Poaceae (R.Br.) Barnh., 1895
Prospero autumnale
Pulicaria odora (L.) Rchb., 1831
Raphanus raphanistrum L., 1753
Reichardia picroides (L.) Roth, 1787
Rubus fruticosus L., 1753
Sherardia arvensis L., 1753
Silene gallica L., 1753
Sinapis arvensis L., 1753
Smilax aspera L., 1753
Stellaria media (L.) Vill., 1789
Tolpis umbellata Bertol., 1803
Tolpis virgata Bertol., 1803
Tolpis virgata Bertol., 1803
Tragopogon porrifolius L., 1753
Trifolium arvense L., 1753
Urospermum dalechampii (L.) Scop. ex F.W.Schmidt, 1795
Verbascum sinuatum L., 1753
Vicia hybrida L., 1753
Vicia sativa L., 1753
Vicia villosa Roth, 1793

## Sheet: VegStatic
Scientific name	Period
Anthemis arvensis L., 1753	Summer
Asphodelus ramosus L., 1753	Spring
Bunias erucago L., 1753	Spring
Calendula arvensis L., 1763	Spring
Carduus pycnocephalus L., 1763	Summer
Carlina corymbosa L., 1753	Summer
Chondrilla juncea L., 1753	Summer
Cistus creticus L., 1759	Spring
Cistus monspeliensis L., 1753	Spring
Cistus salviifolius L., 1753	Spring
Cytisus laniger (Desf.) DC., 1805	Spring
Daphne gnidium L., 1753	Summer
Daucus carota L., 1753	Summer
Dittrichia viscosa (L.) Greuter, 1973	Summer
Echium plantagineum L., 1771	Spring
Erica arborea L., 1753	Spring
Eryngium campestre L., 1753	Summer
Foeniculum vulgare Mill., 1768	Summer
Fumaria capreolata L., 1753	Spring
Glebionis segetum (L.) Fourr., 1869	Summer
Helichrysum italicum (Roth) G.Don, 1830	Summer
Heliotropium europaeum L., 1753	Fall
Hypericum perforatum L., 1753	Spring
Knautia integrifolia (L.) Bertol., 1836	Spring
Lavandula stoechas L., 1753	Spring
Leontodon tuberosus L., 1753	Fall
Lupinus angustifolius L., 1753	Spring
Myrtus communis L., 1753	Summer
Phillyrea angustifolia L., 1753	Spring
Raphanus raphanistrum L., 1753	Spring
Reichardia picroides (L.) Roth, 1787	Spring
Smilax aspera L., 1753	Fall
Tolpis virgata Bertol., 1803	Summer
Urospermum dalechampii (L.) Scop. ex F.W.Schmidt, 1795	Spring
Verbascum sinuatum L., 1753	Summer
Vicia villosa Roth, 1793	Spring
